# Supplementary material for: An Algorithm Combining Patient Performance Status, Second Hit Analysis, PROVEAN and Dann Prediction Tools Could Foretell Sensitization to PARP Inhibitors in Digestive, Skin, Ovarian and Breast Cancers
Source: Cancers (Basel). 2021 Jun 22;13(13):3113. doi: 10.3390/cancers13133113 (PMC8268870; doi:10.3390/cancers13133113)
Supplement: Supplementary file 1 [file cancers-13-03113-s001.zip]

Archive with 1 entries (1 files):
- cancers-1224008-supplementary.pdf
